# Supplementary material for: Transforming Growth Factor Beta and Epithelial to Mesenchymal Transition Alter Homologous Recombination Repair Gene Expression and Sensitize BRCA Wild-Type Ovarian Cancer Cells to Olaparib
Source: Cancers (Basel). 2023 Aug 1;15(15):3919. doi: 10.3390/cancers15153919 (PMC10417836; doi:10.3390/cancers15153919)
Supplement: Supplementary file 1 [file cancers-15-03919-s001.zip]

Archive with 1 entries (1 files):
- cancers-2525749-supplementary (1).pdf
